# Supplementary material for: Recapitulation of the Powassan virus life cycle in cell culture
Source: mBio. 2024 Feb 27;15(4):e03468-23. doi: 10.1128/mbio.03468-23 (PMC11005349; doi:10.1128/mbio.03468-23)
Supplement: Table S1 — Information on the primers. [file mbio.03468-23-s0001.xlsx]

## Sheet: Sheet1
Fragment	Primer	Sequence (5'-3')	Length (bp)	Coverage
F1	THU5186	AGATTTTCTTGCACGTGTGTGCG	780	1-780
	THU5187	CACGGCCACGATGTTGAAGT
F2	THU5188	GGAGTCAAAGTTCTGTTTGCCCTG	800	691-1490
	THU5189	TAGCCGTCATACCATTCCGACACC
F3	THU5202	GATTATGGATGTGCCATTGACCC	803	1396-2198
	THU5203	CCTCTTACTTGTTCACTGTACCCAG
F4	THU5204	GATGGAGTTTTAGACTCCCATC	801	2101-2901
	THU5205	ATCTTCCATCGCACTGGCCTT
F5	THU5206	GATACCGGAGATGAACTTCGGACA	798	2811-3608
	THU5207	ACGCCTTCCTTGATGTCAAAGG
F6	THU5208	TCTTCTCATCCACGCGGAGAA	802	3518-4319
	THU5209	CCCGATGATGAAGAAGCATTGTC
F7	THU5210	GCCAACACGGGTGGTCCTGAAG	800	4221-5020
	THU5211	GCGCTTCTTTCCACTGCACTAA
F8	THU5212	AGTTGGAAGGCATGAAGGACG	795	4929-5723
	THU5213	ACTCCTGCCATGGTTCCATAGT
F9	THU5214	GACGTCAGTCAGCAGAATGGTT	797	5625-6421
	THU5215	CAGTCCTGTTCAAGGCTACG
F10	THU5216	GGAGACCCAAAACCAGCTTTGT	802	6331-7132
	THU5217	GGTTTCTGGCTTTCCATTGTTCCA
F11	THU5218	TGTGTGACATTGGGGAGAGCA	800	7037-7836
	THU5219	TAGAGCAGCGTTGGACCTCACCTT
F12	THU5220	AGTGACTGGCTGTTGGAGCATCT	800	7741-8540
	THU5221	TCTACCCTTTTCAGACGAGGGT
F13	THU5222	CATGAAAGTCCAACTCATCCGC	793	8454-9246
	THU5223	GTAGTCTTCTGGTCCAATGAGCT
F14	THU5224	CTATCTGCCAAAAACACAGGACC	679	9120-9798
	THU5225	AGCGGGTGTTTTTCCGAGTCA
